# Supplementary material for: The GenoPred pipeline: a comprehensive and scalable pipeline for polygenic scoring
Source: Bioinformatics. 2024 Sep 18;40(10):btae551. doi: 10.1093/bioinformatics/btae551 (PMC11462442; doi:10.1093/bioinformatics/btae551)
Supplement: btae551_Supplementary_Data [file btae551_supplementary_data.zip]

Archive with 6 entries (6 files):
- Supplementary Material - Figure S1.png
- Supplementary Material - Figure S3.svg
- Supplementary Material - Tables.xlsx
- Supplementary Material - Figure S2.png
- GenoPredPipe Bioinf - post_accept -SuppInfo.docx
- Supplementary Data File 1.pdf
